# Supplementary material for: A Lagerstätte from Australia provides insight into the nature of Miocene mesic ecosystems
Source: Sci Adv. 2022 Jan 7;8(1):eabm1406. doi: 10.1126/sciadv.abm1406 (PMC8741189; doi:10.1126/sciadv.abm1406)
Supplement: Supplementary file 2 — Table S2 [file sciadv.abm1406_table_s2.zip]

Archive with 1 entries (1 files):
- sciadv.abm1406_table_s2.xlsx
