# Supplementary material for: A Lagerstätte from Australia provides insight into the nature of Miocene mesic ecosystems
Source: Sci Adv. 2022 Jan 7;8(1):eabm1406. doi: 10.1126/sciadv.abm1406 (PMC8741189; doi:10.1126/sciadv.abm1406)
Supplement: Supplementary file 2 — Table S2 [file sciadv.abm1406_table_s2.zip › sciadv.abm1406_table_s2.xlsx]

## Sheet: Mica
Sample: 435839350 (B1-B), Mineral: Whole Rock (Basalt)
Temp	Ar36	err	Ar37	err	Ar38	err	Ar39	err	Ar40	err	% Ar40*	Ar40*/	Cumulative	Calculated Age			Ca/K	Cl/K
(C)	(mol)	(%)	(mol)	(%)	(mol)	(%)	(mol)	(%)	(mol)	(%)		Ar39(K)	Ar39(%)	Ma	±	1 s.d.
450	5.5905e-16	0.87	2.5747e-15	0.81	4.1505e-16	0.83	1.6128e-15	0.51	1.9032e-13	0.54	12.28	14.51	0.27	30.669	±	2.317	3.04	2.24
480	7.434e-16	0.68	4.8412e-15	0.46	2.3504e-16	1.26	2.8268e-15	0.21	2.5978e-13	0.21	14.54	13.38	0.73	28.297	±	1.188	3.26	0.275
510	9.161e-16	0.65	1.0391e-14	0.43	2.6587e-16	1.07	6.0022e-15	0.21	3.6065e-13	0.21	24.13	14.52	1.72	30.687	±	0.679	3.29	0.0495
540	9.8046e-16	0.64	1.9641e-14	0.41	3.4497e-16	0.84	1.1227e-14	0.21	4.6624e-13	0.21	37.17	15.46	3.56	32.657	±	0.401	3.33	0.0331
570	8.1975e-16	0.68	3.0572e-14	0.4	4.0443e-16	0.75	1.7349e-14	0.2	5.2546e-13	0.2	53.37	16.19	6.41	34.179	±	0.252	3.35	0.0344
600	6.3021e-16	0.73	4.1424e-14	0.39	4.0993e-16	0.71	2.4649e-14	0.2	6.0158e-13	0.2	68.64	16.78	10.46	35.409	±	0.175	3.2	0.00194
630	5.7921e-16	0.71	5.7866e-14	0.39	5.3551e-16	0.53	3.6691e-14	0.2	8.049e-13	0.2	78.41	17.22	16.49	36.343	±	0.143	3	0.000589
660	5.2194e-16	0.79	7.3587e-14	0.39	6.3029e-16	0.47	4.6194e-14	0.19	9.6334e-13	0.2	83.72	17.48	24.08	36.882	±	0.135	3.03	0.00194
690	5.2161e-16	0.71	1.0098e-13	0.39	7.0707e-16	0.45	5.2735e-14	0.19	1.0821e-12	0.2	85.56	17.58	32.75	37.095	±	0.13	3.64	0.0015
720	5.0854e-16	0.78	1.2086e-13	0.39	6.7628e-16	0.41	5.0542e-14	0.19	1.0412e-12	0.2	85.46	17.64	41.05	37.214	±	0.132	4.55	0.00209
750	5.0552e-16	0.7	1.2449e-13	0.39	6.0417e-16	0.43	4.4086e-14	0.19	9.2644e-13	0.2	83.83	17.66	48.3	37.248	±	0.133	5.38	0.00122
780	5.0626e-16	0.88	1.1316e-13	0.39	4.9612e-16	0.49	3.4633e-14	0.2	7.6106e-13	0.2	80.33	17.7	53.99	37.339	±	0.15	6.22	0.000716
810	5.5835e-16	0.74	1.0399e-13	0.39	4.3883e-16	0.58	2.901e-14	0.2	6.7765e-13	0.2	75.63	17.72	58.76	37.38	±	0.158	6.83	0.00144
840	6.684e-16	0.74	9.3793e-14	0.39	4.2987e-16	0.6	2.6312e-14	0.2	6.6496e-13	0.2	70.2	17.79	63.08	37.534	±	0.18	6.79	0.000751
870	7.6624e-16	0.67	8.1692e-14	0.39	4.2633e-16	0.59	2.4335e-14	0.2	6.6197e-13	0.2	65.61	17.9	67.08	37.749	±	0.195	6.4	0.000313
900	6.2421e-16	0.74	6.7864e-14	0.39	3.7008e-16	0.74	2.2072e-14	0.2	5.7744e-13	0.2	67.86	17.8	70.7	37.543	±	0.191	5.86	0.00226
930	4.18e-16	0.89	5.8232e-14	0.39	3.1612e-16	0.8	2.036e-14	0.2	4.8539e-13	0.2	74.4	17.78	74.05	37.504	±	0.175	5.45	0.000313
960	3.337e-16	0.98	5.1829e-14	0.39	2.8696e-16	0.94	1.8557e-14	0.2	4.2822e-13	0.2	76.84	17.77	77.1	37.487	±	0.171	5.32	0.00543
990	3.1807e-16	1.02	4.5982e-14	0.39	2.6035e-16	1	1.6612e-14	0.2	3.8683e-13	0.2	75.55	17.63	79.83	37.199	±	0.178	5.27	0.00531
1020	3.3744e-16	0.99	4.3457e-14	0.39	2.5956e-16	1.01	1.6231e-14	0.2	3.8379e-13	0.2	73.83	17.5	82.5	36.914	±	0.184	5.1	0.00542
1050	3.8638e-16	0.89	4.8847e-14	0.39	3.096e-16	0.77	1.9136e-14	0.2	4.485e-13	0.2	74.34	17.46	85.64	36.838	±	0.172	4.86	0.00909
1080	4.297e-16	0.87	5.865e-14	0.39	3.4248e-16	0.7	2.0866e-14	0.2	4.952e-13	0.2	74.2	17.65	89.07	37.233	±	0.173	5.35	0.0111
1110	4.3537e-16	0.87	6.6566e-14	0.39	2.8404e-16	0.95	1.5945e-14	0.2	4.091e-13	0.2	68.53	17.64	91.69	37.218	±	0.202	7.96	0.0133
1140	4.3131e-16	0.82	9.3248e-14	0.39	2.2455e-16	1.18	1.0939e-14	0.2	3.1698e-13	0.2	60.22	17.57	93.49	37.076	±	0.252	16.3	0.0201
1170	4.6325e-16	0.84	1.4923e-13	0.39	1.9765e-16	1.21	8.7487e-15	0.2	2.8203e-13	0.2	52.74	17.25	94.93	36.388	±	0.319	32.9	0.0168
1200	6.5617e-16	0.7	2.7356e-13	0.39	2.2322e-16	1.4	7.8218e-15	0.2	3.1009e-13	0.2	40	16.33	96.21	34.485	±	0.41	68.4	0.0239
1250	1.5278e-15	0.61	5.7578e-13	0.39	4.0308e-16	0.62	1.0207e-14	0.2	5.8753e-13	0.2	25.99	15.7	97.89	33.148	±	0.621	112	0.0132
1300	2.3898e-15	0.6	3.3188e-13	0.39	5.6541e-16	0.54	9.0191e-15	0.2	8.5024e-13	0.2	17.49	17.01	99.37	35.899	±	1.063	72.1	0.0268
1350	2.2287e-15	0.6	1.6626e-13	0.4	4.7035e-16	0.74	3.5037e-15	0.22	7.1842e-13	0.22	8.23	17.57	99.95	37.057	±	2.574	93.8	0.0542
1450	2.5813e-15	0.74	1.5795e-14	0.6	5.0224e-16	0.71	3.316e-16	0.49	7.792e-13	0.49	1.17	28.52	100	59.784	±	42.772	94.2	0.546
Lambda K40=5.5430E-10			J= 1.1815E-3 ± %0.24
